# Supplementary material for: Evolution and expression analysis of the caffeoyl-CoA 3-O-methyltransferase (CCoAOMT) gene family in jute (Corchorus L.)
Source: BMC Genomics. 2023 Apr 17;24:204. doi: 10.1186/s12864-023-09281-w (PMC10111781; doi:10.1186/s12864-023-09281-w)
Supplement: Supplementary file 2 — Additional file 2. Basic information of CCoAOMT genes in 12 plant species. [file 12864_2023_9281_MOESM2_ESM.xls]

## Sheet: Sheet3
Additional file2: Basic information of CCoAOMT genes in 12 plant species.
	Gene name	Gene ID	Transcript ID	Protein ID	Location	Conserved domains
Arabidopsis thaliana	AtCCoAOMT1	AT4G34050.1	AT4G34050.1	AT4G34050.1	Chr4:16310775..16312216	AdoMet_MTases
	AtCCoAOMT2	AT4G26220.1	AT4G26220.1	AT4G26220.1	Chr4:13283576..13285323	AdoMet_MTases
	AtCCoAOMT3	AT3G62000.1	AT3G62000.1	AT3G62000.1	Chr3:22959201..22961209	PLN02476
	AtCCoAOMT4	AT3G61990.1	AT3G61990.1	AT3G61990.1	Chr3:22957054..22958995	AdoMet_MTases
	AtCCoAOMT5	AT1G67990.1	AT1G67990.1	AT1G67990.1	Chr1:25489455..25490867	PLN02781
	AtCCoAOMT6	AT1G67980.1	AT1G67980.1	AT1G67980.1	Chr1:25487714..25489231	PLN02781
	AtCCoAOMT7	AT1G24735.1	AT1G24735.1	AT1G24735.1	Chr1:8757977..8759448	PLN02781
Boehmeria Nivea	BnCCoAOMT1	Bn.lb80200.1	AAV80200.1	AAV80200.1	N/A	AdoMet_MTases
	BnCCoAOMT2	Bn.lb80199.1	AAV80199.1	AAV80199.1	N/A	AdoMet_MTases
	BnCCoAOMT3	Bn.lb75320.2	AAT75320.2	AAT75320.2	N/A	AdoMet_MTases
	BnCCoAOMT4	Bn.lb65754.1	AAV65754.1	AAV65754.1	N/A	AdoMet_MTases
Corchorus Capsularis	Cc.CCoAOMT1	CCACVL1_26397	OMO56659.1	OMO56659.1	N/A	AdoMet_MTases
	Cc.CCoAOMT2	CCACVL1_16979	OMO74099.1	OMO74099.1	N/A	PLN02589
	Cc.CCoAOMT3	CCACVL1_20596	OMO67343.1	OMO67343.1	N/A	AdoMet_MTases
	Cc.CCoAOMT4	CCACVL1_02034	OMP05166.1	OMP05166.1	N/A	AdoMet_MTases
	Cc.CCoAOMT5	CCACVL1_24118	OMO60496.1	OMO60496.1	N/A	AdoMet_MTases
	Cc.CCoAOMT6	CCACVL1_06748	OMO92789.1	OMO92789.1	N/A	DUF295
	Cc.CCoAOMT8	CCACVL1_21991	OMO64145.1	OMO64145.1	N/A	AdoMet_MTases
	Cc.CCoAOMT9	CCACVL1_24693	OMO59665.1	OMO59665.1	N/A	AdoMet_MTases
Corchorus olitorius	Co.CCoAOMT1	COLO4_11445	OMP01966.1	OMP01966.1	N/A	AdoMet_MTases
	Co.CCoAOMT2	COLO4_32633	OMO63248.1	OMO63248.1	N/A	PLN02589
	Co.CCoAOMT3a	COLO4_18236	OMO91632.1	OMO91632.1	N/A	AdoMet_MTases
	Co.CCoAOMT3b	COLO4_18237	OMO91633.1	OMO91633.1	N/A	AdoMet_MTases
	Co.CCoAOMT4	COLO4_27619	OMO72425.1	OMO72425.1	N/A	AdoMet_MTases
	Co.CCoAOMT5a	COLO4_20389	OMO88177.1	OMO88177.1	N/A	AdoMet_MTases
	Co.CCoAOMT5b	COLO4_20388	OMO88176.1	OMO88176.1	N/A	AdoMet_MTases
	Co.CCoAOMT6	COLO4_24405	OMO79528.1	OMO79528.1	N/A	AdoMet_MTases
	Co.CCoAOMT7a	COLO4_20386	OMO88174.1	OMO88174.1	N/A	AdoMet_MTases
	Co.CCoAOMT7b	COLO4_20387	OMO88175.1	OMO88175.1	N/A	AdoMet_MTases
	Co.CCoAOMT8	COLO4_23083	OMO82348.1	OMO82348.1	N/A	AdoMet_MTases
	Co.CCoAOMT9	COLO4_37183	OMO52452.1	OMO52452.1	N/A	AdoMet_MTases
Glycine max	GmCCoAOMT1	Glyma.11G054500.2	Glyma.11G054500.2	Glyma.11G054500.2	Chr11:4104145..4106964	AdoMet_MTases
	GmCCoAOMT2	Glyma.08G030500.1	Glyma.08G030500.1	Glyma.08G030500.1	Chr08:2433196..2435105	AdoMet_MTases
	GmCCoAOMT3	Glyma.08G030400.1	Glyma.08G030400.1	Glyma.08G030400.1	Chr08:2429312..2430959	AdoMet_MTases
	GmCCoAOMT4	Glyma.07G214700.1	Glyma.07G214700.1	Glyma.07G214700.1	Chr07:38691727..38693964	AdoMet_MTases
	GmCCoAOMT5	Glyma.05G223400.1	Glyma.05G223400.1	Glyma.05G223400.1	Chr05:40273312..40274992	AdoMet_MTases
	GmCCoAOMT6	Glyma.02G103500.1	Glyma.02G103500.1	Glyma.02G103500.1	Chr02:9836681..9838714	AdoMet_MTases
	GmCCoAOMT7	Glyma.01G004200.4	Glyma.01G004200.4	Glyma.01G004200.4	Chr01:425757..427700	AdoMet_MTases
Gossypium raimondii	GrCCoAOMT1	Gorai.013G045300.1	Gorai.013G045300.1	Gorai.013G045300.1	Chr13:3968617..3970201	AdoMet_MTases
	GrCCoAOMT2	Gorai.012G149800.1	Gorai.012G149800.1	Gorai.012G149800.1	Chr12:32367371..32369342	AdoMet_MTases
	GrCCoAOMT3	Gorai.010G081000.3	Gorai.010G081000.3	Gorai.010G081000.3	Chr10:11767562..11769839	AdoMet_MTases
	GrCCoAOMT4	Gorai.008G133100.1	Gorai.008G133100.1	Gorai.008G133100.1	Chr08:37929392..37932353	AdoMet_MTases
	GrCCoAOMR5	Gorai.008G024000.1	Gorai.008G024000.1	Gorai.008G024000.1	Chr08:2755808..2757848	PLN02589
	GrCCoAOMT6	Gorai.004G283700.1	Gorai.004G283700.1	Gorai.004G283700.1	Chr04:61497545..61500135	AdoMet_MTases
Hibiscus cannabinus	HcCCoAOMT1	Hc.lb85667.1	AFN85667.1	AFN85667.1	N/A	AdoMet_MTases
Linum usitatissimum	LuCCoAOMT1	Lus10036339	Lus10036339	Lus10036339	scaffold57:123195..124550	AdoMet_MTases
	LuCCoAOMT2	Lus10034584	Lus10034584	Lus10034584	scaffold9:722165..724368	AdoMet_MTases
	LuCCoAOMT3	Lus10027888	Lus10027888	Lus10027888	scaffold1143:796145..797405	AdoMet_MTases
	LuCCoAOMT4	Lus10019841	Lus10019841	Lus10019841	scaffold1491:285220..286410	AdoMet_MTases
	LuCCoAOMT5	Lus10014074	Lus10014074	Lus10014074	scaffold1247:285314..286491	AdoMet_MTases
	LuCCoAOMT6	Lus10002837	Lus10002837	Lus10002837	scaffold810:129432..130627	AdoMet_MTases
Oryza sativa	OsCCoAOMT1	LOC_Os09g30360.1	LOC_Os09g30360.1	LOC_Os09g30360.1	Chr9:18474987..18476381	AdoMet_MTases
	OsCCoAOMT2	LOC_Os08g38910.2	LOC_Os08g38910.2	LOC_Os08g38910.2	Chr8:24592945..24594866	AdoMet_MTases
	OsCCoAOMT3	LOC_Os08g05790.1	LOC_Os08g05790.1	LOC_Os08g05790.1	Chr8:3101979..3105447	AdoMet_MTases
	OsCCoAOMT4	LOC_Os06g06980.1	LOC_Os06g06980.1	LOC_Os06g06980.1	Chr6:3314111..3315452	AdoMet_MTases
	OsCCoAOMT5	LOC_Os08g38920.1	LOC_Os08g38920.1	LOC_Os08g38920.1	Chr8:24597906..24598945	AdoMet_MTases
	OsCCoAOMT6	LOC_Os08g38900.1	LOC_Os08g38900.1	LOC_Os08g38900.1	Chr8:24586503..24588071	AdoMet_MTases
Theobroma cacao	TcCCoAOMT1	Thecc1EG037710t2	Thecc1EG037710t2	Thecc1EG037710t2	scaffold_9:4896892..4899781	AdoMet_MTases
	TcCCoAOMT2	Thecc1EG020117t2	Thecc1EG020117t2	Thecc1EG020117t2	scaffold_4:26735478..26738297	AdoMet_MTases
	TcCCoAOMT3	Thecc1EG020117t1	Thecc1EG020117t1	Thecc1EG020117t1	scaffold_4:26735373..26738299	AdoMet_MTases
	TcCCoAOMT4	Thecc1EG011280t1	Thecc1EG011280t1	Thecc1EG011280t1	scaffold_2:39166236..39168094	AdoMet_MTases
	TcCCoAOMT5	Thecc1EG008857t1	Thecc1EG008857t1	Thecc1EG008857t1	scaffold_2:17602274..17604034	AdoMet_MTases
	TcCCoAOMT6	Thecc1EG007088t1	Thecc1EG007088t1	Thecc1EG007088t1	scaffold_2:5224264..5226215	PLN02589
	TcCCoAOMT7	Thecc1EG000651t1	Thecc1EG000651t1	Thecc1EG000651t1	scaffold_1:2804198..2805714	PLN02589
Synechocystis sp	SsCCoAOMT	N/A	N/A	WP_010873795.1	N/A	AdoMet-MTase
Streptomyces hygroscopicus	ShCCoAOMT	N/A	N/A	AAF86386	N/A	AdoMet-MTase
