# Supplementary material for: Evolution and expression analysis of the caffeoyl-CoA 3-O-methyltransferase (CCoAOMT) gene family in jute (Corchorus L.)
Source: BMC Genomics. 2023 Apr 17;24:204. doi: 10.1186/s12864-023-09281-w (PMC10111781; doi:10.1186/s12864-023-09281-w)
Supplement: Supplementary file 3 — Additional file 3. (A) The similarity between CCoAOMT proteins in Corchorus olitorius was calculated via NCBI BLASTP. (B) The similarity between CCoAOMT proteins in Corchorus capsularis was calculated via NCBI BLASTP. [file 12864_2023_9281_MOESM3_ESM.xlsx]

## Sheet: Sheet1
Additional file3: (A) The similarity between CCoAOMT proteins in Corchorus olitorius calculated via NCBI BLASTP.
	Co.CCoAOMT1	Co.CCoAOMT2	Co.CCoAOMT3a	Co.CCoAOMT3b	Co.CCo-AOMT4	Co.CCoAOMT5a	Co.CCoAOMT5b	Co.CCo-AOMT6	Co.CCoAOMT7a	Co.CCoAOMT7b	Co.CCoAOMT8	Co.CCoAOMT9
Co.CCoAOMT2	0.9109	-	-	-	-	-	-	-	-	-	-	-
Co.CCoAOMT3a	0.6195	0.6372	-	-	-	-	-	-	-	-	-	-
Co.CCoAOMT3b	0.586	0.586	0.7189	-	-	-	-	-	-	-	-	-
Co.CCoAOMT4	0.583	0.5965	0.5633	0.5389	-	-	-	-	-	-	-	-
Co.CCoAOMT5a	0.5236	0.515	0.5348	0.5266	0.6102	-	-	-	-	-	-	-
Co.CCoAOMT5b	54.08,%	0.5322	0.5217	0.5106	0.6144	0.9417	-	-	-	-	-	-
Co.CCoAOMT6	0.4626	0.472	0.4486	0.4225	0.528	0.5694	0.5648	-	-	-	-	-
Co.CCoAOMT7a	0.5538	0.5538	0.5699	0.5348	0.5914	0.754	0.7433	0.5699	-	-	-	-
Co.CCoAOMT7b	0.618	0.618	0.5506	0.6596	0.7303	0.6778	0.6667	0.7467	0.8723	-	-	-
Co.CCoAOMT8	0.4046	0.3988	0.3943	0.3567	0.3575	0.3636	0.3657	0.3506	0.4012	0.5319	-	-
Co.CCoAOMT9	0.2407	0.25	0.193	0.2	0.2941	0.3088	0.3088	0.2075	0.3488	0.375	0.2338	-
(B) The similarity between CCoAOMT proteins in Corchorus capsularis calculated via NCBI BLASTP.
	Cc.CCoAOMT1	Cc.CCoAOMT2	Cc.CCoAOMT3	Cc.CCoAOMT4	Cc.CCoAOMT5	Cc.CCoAOMT6	Cc.CCo-AMT8	Cc.CCoAOMT9
Cc.CCoAOMT2	0.9109	-	-	-	-	-	-	-
Cc.CCoAOMT3	0.6018	0.6018	-	-	-	-	-	-
Cc.CCoAOMT4	0.5931	0.5887	0.5242	-	-	-	-	-
Cc.CCoAOMT5	0.5302	0.5216	0.4965	0.6128	-	-	-	-
Cc.CCoAOMT6	0.509	0.5249	0.4753	0.5882	0.6026	-	-	-
Cc.CCoAOMT8	0.3927	0.4038	0.4186	0.3804	0.3901	0.3699	-	-
Cc.CCoAOMT9	0.2407	0.2407	0.2075	0.2807	0.2381	0.2619	0.4	-
