# Supplementary material for: Evolution and expression analysis of the caffeoyl-CoA 3-O-methyltransferase (CCoAOMT) gene family in jute (Corchorus L.)
Source: BMC Genomics. 2023 Apr 17;24:204. doi: 10.1186/s12864-023-09281-w (PMC10111781; doi:10.1186/s12864-023-09281-w)
Supplement: Supplementary file 10 — Additional file 10. The non-synonymous (Ka) and synonymous (Ks) substitution ratio of CCoAOMTs from 2 representive plants. [file 12864_2023_9281_MOESM10_ESM.xlsx]

## Sheet: Cc.CCoAOMTs vs Co.CCoAOMTs
Additional file10: The non-synonymous (Ka) and synonymous (Ks) substitution ratio of CCoAOMTs from 2 representive plants.
Cc.CCoAOMTs								Co.CCoAOMTs
Pairs	Ka	Ks	Ka/Ks	Divergence time (Mya)	P-value(fisher)			pairs	Ka	Ks	Ka/Ks	Divergence time (Mya)	P-value(fisher)
Cc.CCoAOMT1-Cc.CCoAOMT2	0.0643184	1.26959	0.0506608	104.065	1.58466e-50			Co.CCoAOMT1-Co.CCoAOMT2	0.064323	1.26881	0.0506953	104.001	1.64047e-50
Cc.CCoAOMT1-Cc.CCoAOMT3	0.36166	2.55701	0.141439	209.591	6.64046e-25			Co.CCoAOMT1-Co.CCoAOMT3a	0.33454	1.95181	0.1714	159.984	1.35515e-22
Cc.CCoAOMT1-Cc.CCoAOMT4	0.384467	NA	NA	#NUM!	9.71933e-26			Co.CCoAOMT1-Co.CCoAOMT3b	0.36046	4.47796	0.0804964	367.046	6.3433e-21
Cc.CCoAOMT1-Cc.CCoAOMT5	0.424497	NA	NA	#NUM!	3.59164e-23			Co.CCoAOMT1-Co.CCoAOMT5a	0.441917	NA	NA	#NUM!	5.50797e-25
Cc.CCoAOMT1-Cc.CCoAOMT6	0.441357	NA	NA	#NUM!	2.23632e-24			Co.CCoAOMT1-Co.CCoAOMT5b	0.412019	NA	NA	#NUM!	2.86793e-26
Cc.CCoAOMT1-Cc.CCoAOMT8	0.806134	2.57736	0.312776	211.259	9.54029e-08			Co.CCoAOMT1-Co.CCoAOMT6	0.400508	2.76955	0.144611	227.012	8.68146e-18
Cc.CCoAOMT1-Cc.CCoAOMT9	1.22808	2.88051	0.42634	236.107	0.00146266			Co.CCoAOMT1-Co.CCoAOMT7a	0.394879	2.4651	0.160188	202.057	2.8443e-17
Cc.CCoAOMT2-Cc.CCoAOMT3	0.360136	NA	NA	#NUM!	7.03913e-37			Co.CCoAOMT1-Co.CCoAOMT7b	0.307354	1.35734	0.226439	111.257	4.69989e-08
Cc.CCoAOMT2-Cc.CCoAOMT4	0.362102	NA	NA	#NUM!	3.88768e-26			Co.CCoAOMT1-Co.CCoAOMT8	0.720963	2.50395	0.287931	205.242	1.96876e-07
Cc.CCoAOMT2-Cc.CCoAOMT5	0.441795	NA	NA	#NUM!	5.93228e-28			Co.CCoAOMT2-Co.CCoAOMT3a	0.311417	2.63618	0.118132	216.08	1.25304e-27
Cc.CCoAOMT2-Cc.CCoAOMT6	0.417149	NA	NA	#NUM!	6.48581e-26			Co.CCoAOMT2Co.CCoAOMT3b	0.346534	NA	NA	#NUM!	1.47932e-37
Cc.CCoAOMT2-Cc.CCoAOMT8	0.808761	NA	NA	#NUM!	1.58938e-11			Co.CCoAOMT2-Co.CCoAOMT4	0.367168	2.9251	0.125523	239.762	4.26456e-24
Cc.CCoAOMT2-Cc.CCoAOMT9	1.28011	3.0071	0.425698	246.484	0.00349739			Co.CCoAOMT2-Co.CCoAOMT5a	0.443432	NA	NA	#NUM!	2.12965e-21
Cc.CCoAOMT3-Cc.CCoAOMT4	0.394393	NA	NA	#NUM!	1.6559e-33			Co.CCoAOMT2-Co.CCoAOMT5b	0.432006	NA	NA	#NUM!	6.88561e-23
Cc.CCoAOMT3-Cc.CCoAOMT5	0.508153	NA	NA	#NUM!	6.0329e-45			Co.CCoAOMT2-Co.CCoAOMT7a	0.399345	NA	NA	#NUM!	2.87756e-20
Cc.CCoAOMT3-Cc.CCoAOMT6	0.817461	NA	NA	#NUM!	4.37974e-15			Co.CCoAOMT2-Co.CCoAOMT7b	0.304385	1.59442	0.190907	130.69	1.28749e-09
Cc.CCoAOMT3-Cc.CCoAOMT8	0.847121	NA	NA	#NUM!	1.40137e-12			Co.CCoAOMT2-Co.CCoAOMT8	0.745815	NA	NA	#NUM!	1.8088e-08
Cc.CCoAOMT3-Cc.CCoAOMT9	1.35621	4.93569	0.274776	404.565	4.99227e-07			Co.CCoAOMT2-Co.CCoAOMT9	1.20462	3.95661	0.304458	324.312	0.000531675
Cc.CCoAOMT4-Cc.CCoAOMT5	0.310685	1.70453	0.18227	139.716	1.79109e-21			Co.CCoAOMT3a-Co.CCoAOMT4	0.380831	NA	NA	#NUM!	5.73428e-25
Cc.CCoAOMT4-Cc.CCoAOMT6	0.337178	2.89118	0.116623	236.982	1.05283e-25			Co.CCoAOMT3a-Co.CCoAOMT5a	0.409829	NA	NA	#NUM!	1.06734e-24
Cc.CCoAOMT4-Cc.CCoAOMT8	0.805376	NA	0.364041	#NUM!	9.65497e-14			Co.CCoAOMT3a-Co.CCoAOMT5b	0.407708	NA	NA	#NUM!	1.7589e-23
Cc.CCoAOMT4-Cc.CCoAOMT9	1.15521	3.17331	NA	260.107	0.000562805			Co.CCoAOMT3a-Co.CCoAOMT6	0.401517	NA	NA	#NUM!	2.51946e-24
Cc.CCoAOMT5-Cc.CCoAOMT6	0.475524	1.30912	0.36324	107.305	2.5946e-14			Co.CCoAOMT3b-Co.CCoAOMT4	0.42532	NA	NA	#NUM!	6.73208e-19
Cc.CCoAOMT5-Cc.CCoAOMT8	0.842977	NA	NA	#NUM!	6.19977e-12			Co.CCoAOMT3b-Co.CCoAOMT5a	0.341046	4.75578	0.071712	389.818	6.29402e-22
Cc.CCoAOMT5-Cc.CCoAOMT9	1.36302	NA	NA	#NUM!	5.30572e-10			Co.CCoAOMT3b-Co.CCoAOMT5b	0.345697	3.39198	0.101916	278.031	1.59195e-20
Cc.CCoAOMT6-Cc.CCoAOMT8	1.42119	NA	NA	#NUM!	0.000860273			Co.CCoAOMT3b-Co.CCoAOMT6	0.41318	NA	NA	#NUM!	6.6096e-16
Cc.CCoAOMT6-Cc.CCoAOMT9	1.1288	3.06382	0.368429	251.133	4.51918e-06			Co.CCoAOMT3b-Co.CCoAOMT7a	0.36365	2.2975	0.158281	188.32	6.10682e-18
Cc.CCoAOMT8-Cc.CCoAOMT9	1.27039	NA	NA	#NUM!	0.000238261			Co.CCoAOMT3b-Co.CCoAOMT7b	0.843348	NA	NA	#NUM!	2.78316e-07
								Co.CCoAOMT3b-Co.CCoAOMT8	0.721917	NA	NA	#NUM!	2.20068e-08
								Co.CCoAOMT3b-Co.CCoAOMT9	1.08332	2.82514	0.383456	231.569	0.000731473
								Co.CCoAOMT4-Co.CCoAOMT5a	0.29464	1.9673	0.149769	161.254	4.82846e-25
								Co.CCoAOMT4-Co.CCoAOMT5b	0.295195	1.62065	0.182146	132.84	5.73962e-22
								Co.CCoAOMT4-Co.CCoAOMT6	0.302267	2.40559	0.125652	197.18	2.66484e-22
								Co.CCoAOMT4-Co.CCoAOMT7a	0.331246	1.83513	0.180502	150.42	4.43052e-17
								Co.CCoAOMT4-Co.CCoAOMT7b	0.235466	NA	NA	#NUM!	4.1005e-17
								Co.CCoAOMT4-Co.CCoAOMT8	0.812478	NA	NA	#NUM!	1.17413e-08
								Co.CCoAOMT4-Co.CCoAOMT9	1.12494	1.84744	0.608921	151.43	0.0164755
								Co.CCoAOMT5a-Co.CCoAOMT5b	0.025247	0.102836	0.245508	8.42918	0.000266941
								Co.CCoAOMT5a-Co.CCoAOMT6	0.240579	0.940547	0.255786	77.094	2.22307e-12
								Co.CCoAOMT5a-Co.CCoAOMT7a	0.161039	0.836945	0.192413	68.602	3.98911e-16
								Co.CCoAOMT5a-Co.CCoAOMT7b	0.204235	0.698989	0.292187	57.2942	1.07871e-05
								Co.CCoAOMT5a-Co.CCoAOMT8	0.682981	NA	NA	#NUM!	9.63192e-11
								Co.CCoAOMT5a-Co.CCoAOMT9	1.12784	2.02939	0.55575	166.343	0.00931273
								Co.CCoAOMT5b-Co.CCoAOMT6	0.247587	0.864732	0.286317	70.8797	5.43495e-11
								Co.CCoAOMT5b-Co.CCoAOMT7a	0.174146	0.881504	0.197556	72.2544	1.75328e-15
								Co.CCoAOMT5b-Co.CCoAOMT7b	0.215634	0.874596	0.246553	71.6882	2.50819e-07
								Co.CCoAOMT5b-Co.CCoAOMT8	0.683627	NA	NA	#NUM!	4.47826e-11
								Co.CCoAOMT5b-Co.CCoAOMT9	1.12002	2.80015	0.399985	229.52	0.000549265
								Co.CCoAOMT6-Co.CCoAOMT7a	0.182341	0.885464	0.205927	72.579	3.8109e-13
								Co.CCoAOMT6-Co.CCoAOMT7b	0.193523	0.6704	0.288668	54.9508	2.34277e-05
								Co.CCoAOMT6-Co.CCoAOMT8	0.936312	NA	NA	#NUM!	2.78147e-05
								Co.CCoAOMT6-Co.CCoAOMT9	1.13368	2.75823	0.411016	226.084	0.00213824
								Co.CCoAOMT7a-Co.CCoAOMT7b	0.832014	NA	NA	#NUM!	7.22995e-05
								Co.CCoAOMT7a-Co.CCoAOMT8	0.635674	3.00962	0.211214	246.69	1.58745e-09
								Co.CCoAOMT7a-Co.CCoAOMT9	1.04301	3.47881	0.299817	285.148	0.000273964
								Co.CCoAOMT7b-Co.CCoAOMT8	1.06708	1.88925	0.564817	154.857	0.0877289
								Co.CCoAOMT7b-Co.CCoAOMT9	0.887451	2.13471	0.415724	174.976	0.00684157
								Co.CCoAOMT8-Co.CCoAOMT9	1.07384	2.79576	0.384095	229.161	0.00105035
