# Supplementary material for: Evolution and expression analysis of the caffeoyl-CoA 3-O-methyltransferase (CCoAOMT) gene family in jute (Corchorus L.)
Source: BMC Genomics. 2023 Apr 17;24:204. doi: 10.1186/s12864-023-09281-w (PMC10111781; doi:10.1186/s12864-023-09281-w)
Supplement: Supplementary file 11 — Additional file 11. The exon number of CCoAOMTs in jute and other ten representative species. [file 12864_2023_9281_MOESM11_ESM.xls]

## Sheet: exon number in CCoAOMTs
Additional file 11: The exon number of CCoAOMTs in jute and other ten representative species.
Clade	Gene name	Exon number	Average exon number in each clade
	Cc.CCoAOMT5	12
	Co.CCoAOMT5b	5
	Co.CCoAOMT5a	5
	TcCCoAOMT5	5
	Cc.CCoAOMT6	7
	Co.CCoAOMT6	5
	TcCCoAOMT2	6
	TcCCoAOMT3	5
	Co.CCoAOMT7a	3
	Co.CCoAOMT7b	3
Clade 1a	Cc.CCoAOMT4	5	5.07
	Co.CCoAOMT4	5
	TcCCoAOMT4	5
	LuCCoAOMT2	5
	AtCCoAOMT7	5
	AtCCoAOMT5	5
	AtCCoAOMT6	5
	Cc.CCoAOMT3	11
	Co.CCoAOMT3b	3
	GrCCoAOMT3	5
	TcCCoAOMT1	5
	AtCCoAOMT2	4
	Co.CCoAOMT3a	3
	GrCCoAOMT6	5
	GmCCoAOMT7	5
	GmCCoAOMT3	5
	GmCCoAOMT2	5
	GmCCoAOMT5	5
	GmCCoAOMT1	5
	BnCCoAOMT2	1
	BnCCoAOMT3	1
	BnCCoAOMT4	1
	BnCCoAOMT1	1
	OsCCoAOMT4	4
	Cc.CCoAOMT1	5
	Co.CCoAOMT1	5
	TcCCoAOMT7	5
	LuCCoAOMT3	5	4.04
Clade 1b	LuCCoAOMT6	5
	LuCCoAOMT4	5
	LuCCoAOMT5	5
	AtCCoAOMT1	4
	GmCCoAOMT4	5
	GmCCoAOMT6	5
	GrCCoAOMT1	5
	GrCCoAOMT2	5
	GrCCoAOMT5	5
	TcCCoAOMT6	5
	HsCCoAOMT	1
	Cc.CCoAOMT2	5
	Co.CCoAOMT2	5
	OsCCoAOMT6	3
Clade 1c	OsCCoAOMT1	5	3.75
	OsCCoAOMT2	4
	OsCCoAOMT5	3
	ShCCoAOMT	1
	SsCCoAOMT	1
	OsCCoAOMT3	9
	AtCCoAOMT4	9
Clade 1d	LuCCoAOMT1	7	6.78
	AtCCoAOMT3	9
	GrCCoAOMT4	9
	Cc.CCoAOMT8	9
	Co.CCoAOMT8	7
	Cc.CCoAOMT9	14
Clade 2	Co.CCoAOMT9	14	14
