# Supplementary material for: Evolution and expression analysis of the caffeoyl-CoA 3-O-methyltransferase (CCoAOMT) gene family in jute (Corchorus L.)
Source: BMC Genomics. 2023 Apr 17;24:204. doi: 10.1186/s12864-023-09281-w (PMC10111781; doi:10.1186/s12864-023-09281-w)
Supplement: Supplementary file 12 — Additional file 12. The proportion of the same number of exons in all CCoAOMTs. [file 12864_2023_9281_MOESM12_ESM.xlsx]

## Sheet: Sheet1
				Additional file 12: The proportion of the same number of exons in all CCoAOMTs
					Exon number		Gene number	Proportion
					5		36	0.5455
					4		4	0.0606
					1		7	0.1061
					6		1	0.0152
					3		6	0.0909
					11		1	0.0152
					7		3	0.0455
					12		1	0.0152
					9		5	0.0758
					14		2	0.0303
