# Supplementary material for: Evolution and expression analysis of the caffeoyl-CoA 3-O-methyltransferase (CCoAOMT) gene family in jute (Corchorus L.)
Source: BMC Genomics. 2023 Apr 17;24:204. doi: 10.1186/s12864-023-09281-w (PMC10111781; doi:10.1186/s12864-023-09281-w)
Supplement: Supplementary file 18 — Additional file 18. Correlation coefficient between lignin content and CCoAOMT2 expression level under different varieties (F5, CL, KY, J179, QY, and LB) and different developmental stages (15 DAS, 30 DAS, 45 DAS, 60 DAS and 90 DAS). [file 12864_2023_9281_MOESM18_ESM.xlsx]

## Sheet: Sheet1
	Additional file 18： Correlation coefficient between lignin content and CCoAOMT2 expression level under different varieties (F5, CL, KY, J179, QY, and LB ) and different developmental stages (15 DAS,30 DAS, 45 DAS, 60 DAS and 90 DAS). Note：pearson's r correlation coefficient test was used for statistical analysis.
		CCoOAMT 2 expression level	Lignin content (ug/g)	Pearson's r correlation
15 DAS	J.Cc.CCoAOMT2	0.0923468	96.4597
	QY.Cc.CCoAOMT2	0.236903	93.0532
	LB.Cc.CCoAOMT2	0.291935	97.4919
	F5.Co.CCoAOMT2	0.345999	118.55
	KY.Co.CCoAOMT2	0.53132	157.425
	CL.Co.CCoAOMT2	0.17971	61.1048	0.84512
30 DAS	J.Cc.CCoAOMT2	0.151393	70.5913
	QY.Cc.CCoAOMT2	0.256504	95.1177
	LB.Cc.CCoAOMT2	0.683996	76.1242
	F5.Co.CCoAOMT2	0.104156	109.053
	KY.Co.CCoAOMT2	0.33125	131.505
	CL.Co.CCoAOMT2	0.419592	48.0777	-0.315702
45 DAS	J.Cc.CCoAOMT2	0.21484	78.7358
	QY.Cc.CCoAOMT2	0.126167	138.473
	LB.Cc.CCoAOMT2	0.0611023	131.474
	F5.Co.CCoAOMT2	0.218071	153.337
	KY.Co.CCoAOMT2	0.162703	120.16
	CL.Co.CCoAOMT2	0.207057	65.7809	-0.413371
60 DAS	J.Cc.CCoAOMT2	2.00747	90.6481
	QY.Cc.CCoAOMT2	0.615997	123.505
	LB.Cc.CCoAOMT2	0.452765	134.467
	F5.Co.CCoAOMT2	1.09892	128.356
	KY.Co.CCoAOMT2	0.667997	98.3487
	CL.Co.CCoAOMT2	0.403111	62.808	-0.0834994
90 DAS	J.Cc.CCoAOMT2	1.00179	121.626
	QY.Cc.CCoAOMT2	0.120579	129.275
	LB.Cc.CCoAOMT2	0.375239	153.089
	F5.Co.CCoAOMT2	1.12548	163.608
	KY.Co.CCoAOMT2	0.478478	113.048
	CL.Co.CCoAOMT2	1.59035	99.5668	-0.279363
		expression level	lignin content
15	J.Cc.CCoAOMT2	0.0923468	96.4597
30	J.Cc.CCoAOMT2	0.151393	70.5913
45	J.Cc.CCoAOMT2	0.21484	78.7358
60	J.Cc.CCoAOMT2	2.00747	90.6481
90	J.Cc.CCoAOMT2	1.00179	121.626	0.351383
		expression level	lignin content
15	QY.Cc.CCoAOMT2	0.236903	93.0532
30	QY.Cc.CCoAOMT2	0.256504	95.1177
45	QY.Cc.CCoAOMT2	0.126167	138.473
60	QY.Cc.CCoAOMT2	0.615997	123.505
90	QY.Cc.CCoAOMT2	0.120579	129.275	-0.0944567
		expression level	lignin content
15	LB.Cc.CCoAOMT2	0.291935	97.4919
30	LB.Cc.CCoAOMT2	0.683996	76.1242
45	LB.Cc.CCoAOMT2	0.0611023	131.474
60	LB.Cc.CCoAOMT2	0.452765	134.467
90	LB.Cc.CCoAOMT2	0.375239	153.089	-0.501618
		expression level	lignin content
15	F5.Co.CCoAOMT2	0.345999	118.55
30	F5.Co.CCoAOMT2	0.104156	109.053
45	F5.Co.CCoAOMT2	0.218071	153.337
60	F5.Co.CCoAOMT2	1.09892	128.356
90	F5.Co.CCoAOMT2	1.12548	163.608	0.474199
		expression level	lignin content
15	KY.Co.CCoAOMT2	0.53132	157.425
30	KY.Co.CCoAOMT2	0.33125	131.505
45	KY.Co.CCoAOMT2	0.162703	120.16
60	KY.Co.CCoAOMT2	0.667997	98.3487
90	KY.Co.CCoAOMT2	0.478478	113.048	-0.172509
		expression level	lignin content
15	CL.Co.CCoAOMT2	0.17971	61.1048
30	CL.Co.CCoAOMT2	0.419592	48.0777
45	CL.Co.CCoAOMT2	0.207057	65.7809
60	CL.Co.CCoAOMT2	0.403111	62.808
90	CL.Co.CCoAOMT2	1.59035	99.5668	0.879071
